# Supplementary material for: The FAM111A Gene: Genetic, Epigenetic, and Pharmacological Targets and Mechanistic Insights with Clinical Relevance
Source: Pharmaceuticals (Basel). 2026 Feb 27;19(3):375. doi: 10.3390/ph19030375 (PMC13029412; doi:10.3390/ph19030375)
Supplement: Supplementary file 1 [file pharmaceuticals-19-00375-s001.zip]

Archive with 4 entries (4 files):
- Supplementary Data 2.fasta
- Supplementary Data 3.tre
- Supplementary Data 4.xlsx
- Supplementary Data 1.xlsx
