# Supplementary material for: The FAM111A Gene: Genetic, Epigenetic, and Pharmacological Targets and Mechanistic Insights with Clinical Relevance
Source: Pharmaceuticals (Basel). 2026 Feb 27;19(3):375. doi: 10.3390/ph19030375 (PMC13029412; doi:10.3390/ph19030375)
Supplement: Supplementary file 1 [file pharmaceuticals-19-00375-s001.zip › Supplementary Data 3.tre]

(
tr|A0A7D9LSX1_FAM111A__Paramuricea clavata:1.6944,
(
KXJ07592_1_FAM111A__Exaiptasia diaphana:1.4089,
(
(
XP_012408351_1_FAM111A__Sarcophilus harrisii:0.73791,
(
(
KAG8505732_1_FAM111A__Galemys pyrenaicus:0.55522,
(
XP_038620585_1_FAM111A__Tachyglossus aculeatus:0.52939,
(
XP_030743379_1_FAM111A__Echinops telfairi:0.44916,
(
(
XP_040602950_1_FAM111A__Mesocricetus auratus:0.27548,
XP_035297855_1_FAM111A__Cricetulus griseus:0.27548)
Branch 41:0.14812,
(
EPQ05186_1_FAM111A__Myotis brandtii:0.41411,
(
(
XP_016819139_1_FAM111A__Cricetulus griseus:0.17999,
(
XP_021516908_1_FAM111A__Meriones unguiculatus:0.15336,
XP_031245667_1_FAM111A__Mastomys coucha:0.15336)
Branch 19:0.026626)
Branch 23:0.15175,
(
(
XP_008269878_2_FAM111A__Oryctolagus cuniculus:0.30105,
(
XP_015333485_1_FAM111A__Marmota marmota marmota:0.27251,
XP_008049362_1_FAM111A__Carlito syrichta:0.27251)
Branch 39:0.02854)
Branch 45:0.023602,
(
(
XP_019064345_1_FAM111A__Fukomys damarensis:0.21879,
XP_023418384_1_FAM111A__Cavia porcellus:0.21879)
Branch 29:0.10271,
(
(
XP_036916353_1_FAM111A__Sturnira hondurensis:0.14018,
KAF6103271_1_FAM111A__Phyllostomus discolor:0.14018)
Branch 16:0.17145,
(
(
XP_023440630_1_FAM111A__Dasypus novemcinctus:0.22462,
XP_037694257_1_FAM111A__Choloepus didactylus:0.22462)
Branch 31:0.075723,
(
XP_010954641_1_FAM111A__Camelus bactrianus:0.2929,
(
XP_016042106_1_FAM111A__Erinaceus europaeus:0.29134,
(
XP_040859961_1_FAM111A__Ochotona curzoniae:0.27462,
(
(
XP_042531914_1_FAM111A__Dipodomys spectabilis:0.22267,
XP_020034280_1_FAM111A__Castor canadensis:0.22267)
Branch 30:0.049283,
(
XP_036114863_1_FAM111A__Molossus molossus:0.26037,
(
(
(
(
XP_029812739_1_FAM111A__Suricata suricatta:0.10418,
(
XP_026901016_1_FAM111A__Acinonyx jubatus:0.087803,
XP_039100952_1_FAM111A__Hyaena hyaena:0.087803)
Branch 9:0.016382)
Branch 11:0.070085,
(
XP_035557860_1_FAM111A__Canis lupus dingo:0.10735,
(
XP_004777688_2_FAM111A__Mustela putorius furo:0.083791,
(
XP_021540545_1_FAM111A__Neomonachus schauinslandi:0.070274,
XP_040495071_1_FAM111A__Ursus maritimus:0.070274)
Branch 4:0.013517)
Branch 7:0.023557)
Branch 12:0.066922)
Branch 22:0.039979,
(
(
XP_023509869_1_FAM111A__Equus caballus:0.1431,
XP_017496904_2_FAM111A__Manis javanica:0.1431)
Branch 17:0.041556,
(
XP_032977282_1_FAM111A__Rhinolophus ferrumequinum:0.15575,
(
XP_039716408_1_FAM111A__Pteropus giganteus:0.082022,
XP_036076262_1_FAM111A__Rousettus aegyptiacus:0.082022)
Branch 6:0.073727)
Branch 20:0.028911)
Branch 24:0.029589)
Branch 28:0.023479,
(
XP_006147458_1_FAM111A__Tupaia chinensis:0.2272,
(
(
(
NP_001361777_1_FAM111A__Homo sapiens:0.053656,
XP_037855206_1_FAM111A__Chlorocebus sabaeus:0.053656)
Branch 1:0.047157,
(
XP_037583936_1_FAM111A__Cebus imitator:0.07617,
JAB08556_1_FAM111A__Callithrix jacchus:0.07617)
Branch 5:0.024643)
Branch 10:0.065107,
(
XP_023363605_1_FAM111A__Otolemur garnettii:0.14811,
XP_012605444_1_FAM111A__Microcebus murinus:0.14811)
Branch 18:0.017809)
Branch 21:0.061281)
Branch 32:0.010527)
Branch 35:0.022645)
Branch 36:0.011578)
Branch 38:0.0026665)
Branch 40:0.016721)
Branch 42:0.0015625)
Branch 43:0.0074474)
Branch 44:0.011278)
Branch 48:0.0098777)
Branch 50:0.0031517)
Branch 51:0.0070809)
Branch 52:0.082369)
Branch 59:0.0094957)
Branch 60:0.025564)
Branch 62:0.080223)
Branch 69:0.025829)
Branch 72:0.13318,
(
(
(
XP_039197197_1_FAM111A__Crotalus tigris:0.057432,
XP_015680508_1_FAM111A__Protobothrops mucrosquamatus:0.057432)
Branch 2:0.17525,
(
XP_034276185_1_FAM111A__Pantherophis guttatus:0.21204,
XP_026539572_1_FAM111A__Notechis scutatus:0.21204)
Branch 27:0.020639)
Branch 34:0.34471,
(
(
XP_032631786_1_FAM111A__Chelonoidis abingdonii:0.44001,
XP_014380065_1_FAM111A__Alligator sinensis:0.44001)
Branch 61:0.11151,
(
(
XP_006263625_2_FAM111A__Alligator mississippiensis:0.31217,
(
TFJ98506_1_FAM111A__Platysternon megacephalum:0.18492,
(
KAG6925018_1_FAM111A__Chelydra serpentina:0.065023,
XP_043405087_1_FAM111A__Chelonia mydas:0.065023)
Branch 3:0.11989)
Branch 25:0.12725)
Branch 49:0.15513,
(
XP_020648066_1_FAM111A__Pogona vitticeps:0.36001,
(
XP_044276705_1_FAM111A__Varanus komodoensis:0.34482,
(
XP_028593932_1_FAM111A__Podarcis muralis:0.12764,
(
XP_034981947_1_FAM111A__Zootoca vivipara:0.11209,
XP_033013789_1_FAM111A__Lacerta agilis:0.11209)
Branch 14:0.015552)
Branch 15:0.21718)
Branch 53:0.015189)
Branch 56:0.1073)
Branch 64:0.08422)
Branch 71:0.025866)
Branch 73:0.11101)
Branch 76:0.049519)
Branch 78:0.35306,
(
(
(
JAR52891_1_FAM111A__Fundulus heteroclitus:0.23019,
JAR52894_1_FAM111A__Fundulus heteroclitus:0.23019)
Branch 33:0.37097,
(
XP_014186793_2_FAM111A__Haplochromis burtoni:0.48149,
(
JAR77880_1_FAM111A__Fundulus heteroclitus:0.35358,
(
(
KAE8279490_1_FAM111A__Larimichthys crocea:0.086714,
TKS93380_1_FAM111A__Collichthys lucidus:0.086714)
Branch 8:0.22282,
(
XP_018559718_1_FAM111A__Lates calcarifer:0.26415,
XP_025761928_1_FAM111A__Oreochromis niloticus:0.26415)
Branch 37:0.045376)
Branch 46:0.044052)
Branch 55:0.12791)
Branch 65:0.11968)
Branch 75:0.36556,
(
(
KAF5889346_1_FAM111A__Clarias magur:0.58265,
(
ROL53753_1_FAM111A__Anabarilius grahami:0.5071,
(
(
XP_005165737_1_FAM111A__Danio rerio:0.34883,
KAG1944000_1_FAM111A__Pimephales promelas:0.34883)
Branch 54:0.13669,
(
KAA0717471_1_FAM111A__Triplophysa tibetana:0.40582,
XP_005165736_1_FAM111A__Danio rerio:0.40582)
Branch 58:0.0797)
Branch 66:0.021588)
Branch 68:0.07555)
Branch 74:0.26999,
(
(
XP_024659755_1_FAM111A__Maylandia zebra:0.54025,
(
(
TNN66441_1_FAM111A__Liparis tanakae:0.10986,
TNN66440_1_FAM111A__Liparis tanakae:0.10986)
Branch 13:0.37857,
(
XP_020564390_1_FAM111A__Oryzias latipes:0.44951,
(
XP_021163491_2_FAM111A__Fundulus heteroclitus:0.39947,
(
XP_018547084_1_FAM111A__Lates calcarifer:0.30957,
KAF3705686_1_FAM111A__Channa argus:0.30957)
Branch 47:0.089903)
Branch 57:0.050042)
Branch 63:0.038921)
Branch 67:0.05182)
Branch 70:0.28804,
(
XP_019897938_1_FAM111A__Esox lucius:0.70413,
(
XP_013996741_1_FAM111A__Salmo salar:0.20609,
XP_024263211_2_FAM111A__Oncorhynchus tshawytscha:0.20609)
Branch 26:0.49804)
Branch 77:0.12417)
Branch 79:0.024344)
Branch 80:0.11409)
Branch 81:0.12424)
Branch 82:0.3179)
Branch 83:0.2855)
Branch 84;
