# Supplementary material for: The FAM111A Gene: Genetic, Epigenetic, and Pharmacological Targets and Mechanistic Insights with Clinical Relevance
Source: Pharmaceuticals (Basel). 2026 Feb 27;19(3):375. doi: 10.3390/ph19030375 (PMC13029412; doi:10.3390/ph19030375)
Supplement: Supplementary file 1 [file pharmaceuticals-19-00375-s001.zip › Supplementary Data 4.xlsx]

## Sheet: DrugRep_CID_439647
ID	Name	Formula	CAS	Score	MW	HBD	HBA	RB	NOA	Rings	LogP
DB08889	Carfilzomib	C40H57N5O7	868540-17-4	0.961	719.91	4	5	24	12	4	4.6
DB01232	Saquinavir	C38H50N6O5	127779-20-8	0.949	670.841	5	6	17	11	5	4.2
DB09142	Sincalide	C49H62N10O16S3	25126-32-3	0.944	1143.27	12	15	43	26	4	-2.3
DB00183	Pentagastrin	C37H49N7O9S	5534-95-2	0.934	767.9	7	8	28	16	3	1.8
DB00503	Ritonavir	C37H48N6O5S2	155213-67-5	0.929	720.944	4	6	23	11	4	6
DB01072	Atazanavir	C38H52N6O7	198904-31-3	0.926	704.856	5	6	23	13	3	5.6
DB00622	Nicardipine	C26H29N3O6	55985-32-5	0.921	479.525	1	4	10	9	3	3.9
DB11842	Angiotensin II	C50H71N13O12	4474-91-3	0.919	1046.18	12	13	39	25	4	-1.6
DB09065	Cobicistat	C40H53N7O5S2	1004316-88-4	0.916	776.03	3	5	24	12	5	5.7
DB01601	Lopinavir	C37H48N4O5	192725-17-0	0.903	628.801	4	4	18	9	4	5.9
DB12865	Etelcalcetide	C38H73N21O10S2	1262780-97-1	0.902	1048.26	18	10	48	31	0	-9.1
DB00385	Valrubicin	C34H36F3NO13	56124-62-0	0.89	723.651	5	9	16	14	5	3.9
DB13074	Macimorelin	C26H30N6O3	381231-18-1	0.876	474.565	4	3	12	9	4	2.2
DB05521	Telaprevir	C36H53N7O6	402957-28-2	0.867	679.849	4	8	19	13	5	4.2
DB00931	Metacycline	C22H22N2O8	914-00-1	0.842	442.424	6	8	7	10	4	0.1
DB14001	alpha-Tocopherol succinate	C33H54O5	4345-03-03	0.833	530.79	1	3	18	5	2	10.2
DB00343	Diltiazem	C22H26N2O4S	42399-41-7	0.833	414.518	0	2	7	6	3	3
DB09552	Thonzonium	C32H55N4O	25466-36-8	0.83	511.818	0	2	22	5	2	9.9
DB01061	Azlocillin	C20H23N5O6S	37091-66-0	0.829	461.492	4	6	9	11	4	0.7
DB08873	Boceprevir	C27H45N5O5	394730-60-0	0.82	519.677	4	5	14	10	3	3.1
DB00881	Quinapril	C25H30N2O5	85441-61-8	0.82	438.516	1	4	10	7	3	2.1
DB15444	Elexacaftor	C26H34F3N7O4S	2216712-66-0	0.818	597.66	1	6	9	11	4	4.8
DB06176	Romidepsin	C24H36N4O6S2	128517-07-7	0.816	540.69	4	5	2	10	2	2.2
DB00595	Oxytetracycline	C22H24N2O9	79-57-2	0.815	460.434	7	9	8	11	4	-0.9
DB01264	Darunavir	C27H37N3O7S	206361-99-1	0.813	547.664	3	4	14	10	4	2.9
DB11641	Vinflunine	C45H54F2N4O8	162652-95-1	0.813	816.944	1	4	11	12	9	5.4
DB01301	Rolitetracycline	C27H33N3O8	751-97-3	0.809	527.566	6	8	10	11	5	1
DB00319	Piperacillin	C23H27N5O7S	66258-76-2	0.809	517.555	3	7	10	12	4	1.1
DB08909	Glycerol phenylbutyrate	C33H38O6	611168-24-2	0.805	530.651	0	3	20	6	3	6.7
DB01319	Fosamprenavir	C25H36N3O9PS	226700-79-4	0.805	585.607	4	6	17	12	3	1.8
DB03310	Glutathione disulfide	C20H32N6O12S2	27025-41-8	0.805	612.631	10	12	29	18	0	-9.1
DB12026	Voxilaprevir	C40H52F4N6O9S	1535212-07-7	0.802	868.94	3	8	11	15	7	5.9
DB00701	Amprenavir	C25H35N3O6S	161814-49-9	0.802	505.627	3	4	14	9	3	2.8
DB00732	Atracurium besylate	C65H82N2O18S2	64228-81-5	0.8	1243.49	0	2	26	14	6	7.8
DB00224	Indinavir	C36H47N5O4	150378-17-9	0.8	613.789	4	5	16	9	5	2.7
DB08965	Fusafungine	C33H57N3O9	1393-87-9	0.798	639.82	0	6	6	12	1	6.5
DB09026	Aliskiren	C30H53N3O6	173334-57-1	0.798	551.758	4	3	21	9	1	3.5
DB08884	Gadoxetic acid	C23H30GdN3O11	135326-11-3	0.796	681.75	2	10	19	14	1	-3.5
DB00690	Flurazepam	C21H23ClFN3O	17617-23-1	0.795	387.878	0	1	6	4	3	4.1
DB00948	Mezlocillin	C21H25N5O8S2	51481-65-3	0.794	539.582	3	8	10	13	4	0.4
DB01764	Dalfopristin	C34H50N4O9S	112362-50-2	0.794	690.85	2	8	8	13	3	2.2
DB01122	Ambenonium	C28H42Cl2N4O2	7648-98-8	0.793	537.565	2	2	17	6	2	5
DB11260	Diacetyl benzoyl lathyrol	C31H38O7	218916-52-0	0.791	522.638	0	4	7	7	4	5.5
DB14658	Chloramphenicol palmitate	C27H42Cl2N2O6	530-43-8	0.788	561.54	2	5	23	8	1	8.8
DB14642	Lypressin	C46H65N13O12S2	50-57-7	0.787	1056.23	13	12	23	25	4	-3.8
DB06636	Isavuconazonium	C35H35F2N8O5S	742049-41-8	0.786	717.77	2	7	17	13	5	4.1
DB00775	Tirofiban	C22H36N2O5S	144494-65-5	0.786	440.597	2	4	13	7	2	2.3
DB00199	Erythromycin	C37H67NO13	114-07-8	0.785	733.927	5	7	12	14	3	1.8
DB12532	Oxetacaine	C28H41N3O3	126-27-2	0.777	467.654	1	3	15	6	2	3.7
DB00177	Valsartan	C24H29N5O3	137862-53-4	0.773	435.519	1	6	12	8	3	4.3

## Sheet: DrugRep_7gch_D_LPF
ID	Name	Formula	CAS	Score	MW	HBD	HBA	RB	NOA	Rings	LogP
DB08889	Carfilzomib	C40H57N5O7	868540-17-4	0.961	719.91	4	5	24	12	4	4.6
DB01232	Saquinavir	C38H50N6O5	127779-20-8	0.949	670.841	5	6	17	11	5	4.2
DB09142	Sincalide	C49H62N10O16S3	25126-32-3	0.944	1143.27	12	15	43	26	4	-2.3
DB00183	Pentagastrin	C37H49N7O9S	5534-95-2	0.934	767.9	7	8	28	16	3	1.8
DB00503	Ritonavir	C37H48N6O5S2	155213-67-5	0.929	720.944	4	6	23	11	4	6
DB01072	Atazanavir	C38H52N6O7	198904-31-3	0.926	704.856	5	6	23	13	3	5.6
DB00622	Nicardipine	C26H29N3O6	55985-32-5	0.921	479.525	1	4	10	9	3	3.9
DB11842	Angiotensin II	C50H71N13O12	4474-91-3	0.919	1046.18	12	13	39	25	4	-1.6
DB09065	Cobicistat	C40H53N7O5S2	1004316-88-4	0.916	776.03	3	5	24	12	5	5.7
DB01601	Lopinavir	C37H48N4O5	192725-17-0	0.903	628.801	4	4	18	9	4	5.9
DB12865	Etelcalcetide	C38H73N21O10S2	1262780-97-1	0.902	1048.26	18	10	48	31	0	-9.1
DB00385	Valrubicin	C34H36F3NO13	56124-62-0	0.89	723.651	5	9	16	14	5	3.9
DB13074	Macimorelin	C26H30N6O3	381231-18-1	0.876	474.565	4	3	12	9	4	2.2
DB05521	Telaprevir	C36H53N7O6	402957-28-2	0.867	679.849	4	8	19	13	5	4.2
DB00931	Metacycline	C22H22N2O8	914-00-1	0.842	442.424	6	8	7	10	4	0.1
DB14001	alpha-Tocopherol succinate	C33H54O5	4345-03-03	0.833	530.79	1	3	18	5	2	10.2
DB00343	Diltiazem	C22H26N2O4S	42399-41-7	0.833	414.518	0	2	7	6	3	3
DB09552	Thonzonium	C32H55N4O	25466-36-8	0.83	511.818	0	2	22	5	2	9.9
DB01061	Azlocillin	C20H23N5O6S	37091-66-0	0.829	461.492	4	6	9	11	4	0.7
DB08873	Boceprevir	C27H45N5O5	394730-60-0	0.82	519.677	4	5	14	10	3	3.1
DB00881	Quinapril	C25H30N2O5	85441-61-8	0.82	438.516	1	4	10	7	3	2.1
DB15444	Elexacaftor	C26H34F3N7O4S	2216712-66-0	0.818	597.66	1	6	9	11	4	4.8
DB06176	Romidepsin	C24H36N4O6S2	128517-07-7	0.816	540.69	4	5	2	10	2	2.2
DB00595	Oxytetracycline	C22H24N2O9	79-57-2	0.815	460.434	7	9	8	11	4	-0.9
DB01264	Darunavir	C27H37N3O7S	206361-99-1	0.813	547.664	3	4	14	10	4	2.9
DB11641	Vinflunine	C45H54F2N4O8	162652-95-1	0.813	816.944	1	4	11	12	9	5.4
DB01301	Rolitetracycline	C27H33N3O8	751-97-3	0.809	527.566	6	8	10	11	5	1
DB00319	Piperacillin	C23H27N5O7S	66258-76-2	0.809	517.555	3	7	10	12	4	1.1
DB08909	Glycerol phenylbutyrate	C33H38O6	611168-24-2	0.805	530.651	0	3	20	6	3	6.7
DB01319	Fosamprenavir	C25H36N3O9PS	226700-79-4	0.805	585.607	4	6	17	12	3	1.8
DB03310	Glutathione disulfide	C20H32N6O12S2	27025-41-8	0.805	612.631	10	12	29	18	0	-9.1
DB12026	Voxilaprevir	C40H52F4N6O9S	1535212-07-7	0.802	868.94	3	8	11	15	7	5.9
DB00701	Amprenavir	C25H35N3O6S	161814-49-9	0.802	505.627	3	4	14	9	3	2.8
DB00732	Atracurium besylate	C65H82N2O18S2	64228-81-5	0.8	1243.49	0	2	26	14	6	7.8
DB00224	Indinavir	C36H47N5O4	150378-17-9	0.8	613.789	4	5	16	9	5	2.7
DB08965	Fusafungine	C33H57N3O9	1393-87-9	0.798	639.82	0	6	6	12	1	6.5
DB09026	Aliskiren	C30H53N3O6	173334-57-1	0.798	551.758	4	3	21	9	1	3.5
DB08884	Gadoxetic acid	C23H30GdN3O11	135326-11-3	0.796	681.75	2	10	19	14	1	-3.5
DB00690	Flurazepam	C21H23ClFN3O	17617-23-1	0.795	387.878	0	1	6	4	3	4.1
DB00948	Mezlocillin	C21H25N5O8S2	51481-65-3	0.794	539.582	3	8	10	13	4	0.4
DB01764	Dalfopristin	C34H50N4O9S	112362-50-2	0.794	690.85	2	8	8	13	3	2.2
DB01122	Ambenonium	C28H42Cl2N4O2	7648-98-8	0.793	537.565	2	2	17	6	2	5
DB11260	Diacetyl benzoyl lathyrol	C31H38O7	218916-52-0	0.791	522.638	0	4	7	7	4	5.5
DB14658	Chloramphenicol palmitate	C27H42Cl2N2O6	530-43-8	0.788	561.54	2	5	23	8	1	8.8
DB14642	Lypressin	C46H65N13O12S2	50-57-7	0.787	1056.23	13	12	23	25	4	-3.8
DB06636	Isavuconazonium	C35H35F2N8O5S	742049-41-8	0.786	717.77	2	7	17	13	5	4.1
DB00775	Tirofiban	C22H36N2O5S	144494-65-5	0.786	440.597	2	4	13	7	2	2.3
DB00199	Erythromycin	C37H67NO13	114-07-8	0.785	733.927	5	7	12	14	3	1.8
DB12532	Oxetacaine	C28H41N3O3	126-27-2	0.777	467.654	1	3	15	6	2	3.7
DB00177	Valsartan	C24H29N5O3	137862-53-4	0.773	435.519	1	6	12	8	3	4.3
