# Supplementary material for: The FAM111A Gene: Genetic, Epigenetic, and Pharmacological Targets and Mechanistic Insights with Clinical Relevance
Source: Pharmaceuticals (Basel). 2026 Feb 27;19(3):375. doi: 10.3390/ph19030375 (PMC13029412; doi:10.3390/ph19030375)
Supplement: Supplementary file 1 [file pharmaceuticals-19-00375-s001.zip › Supplementary Data 1.xlsx]

## Sheet: Representatives
A/A	ID_SPECIES	Kingdom	Phylum	Class
1	XP_018547084_1_FAM111A__Lates calcarifer	Animalia	Chordata	Actinopterygii
2	XP_005165737_1_FAM111A__Danio rerio	Animalia	Chordata	Actinopterygii
3	JAR52891_1_FAM111A__Fundulus heteroclitus	Animalia	Chordata	Actinopterygii
4	XP_013996741_1_FAM111A__Salmo salar	Animalia	Chordata	Actinopterygii
5	XP_024263211_2_FAM111A__Oncorhynchus tshawytscha	Animalia	Chordata	Actinopterygii
6	XP_014186793_2_FAM111A__Haplochromis burtoni	Animalia	Chordata	Actinopterygii
7	KAG1944000_1_FAM111A__Pimephales promelas	Animalia	Chordata	Actinopterygii
8	XP_021163491_2_FAM111A__Fundulus heteroclitus	Animalia	Chordata	Actinopterygii
9	XP_019897938_1_FAM111A__Esox lucius	Animalia	Chordata	Actinopterygii
10	KAF3705686_1_FAM111A__Channa argus	Animalia	Chordata	Actinopterygii
11	KAE8279490_1_FAM111A__Larimichthys crocea	Animalia	Chordata	Actinopterygii
12	KAA0717471_1_FAM111A__Triplophysa tibetana	Animalia	Chordata	Actinopterygii
13	TNN66441_1_FAM111A__Liparis tanakae	Animalia	Chordata	Actinopterygii
14	JAR52894_1_FAM111A__Fundulus heteroclitus	Animalia	Chordata	Actinopterygii
15	XP_018559718_1_FAM111A__Lates calcarifer	Animalia	Chordata	Actinopterygii
16	TKS93380_1_FAM111A__Collichthys lucidus	Animalia	Chordata	Actinopterygii
17	ROL53753_1_FAM111A__Anabarilius grahami	Animalia	Chordata	Actinopterygii
18	XP_025761928_1_FAM111A__Oreochromis niloticus	Animalia	Chordata	Actinopterygii
19	XP_024659755_1_FAM111A__Maylandia zebra	Animalia	Chordata	Actinopterygii
20	XP_020564390_1_FAM111A__Oryzias latipes	Animalia	Chordata	Actinopterygii
21	XP_005165736_1_FAM111A__Danio rerio	Animalia	Chordata	Actinopterygii
22	JAR77880_1_FAM111A__Fundulus heteroclitus	Animalia	Chordata	Actinopterygii
23	TNN66440_1_FAM111A__Liparis tanakae	Animalia	Chordata	Actinopterygii
24	KAF5889346_1_FAM111A__Clarias magur	Animalia	Chordata	Actinopterygii
25	NP_001361777_1_FAM111A__Homo sapiens	Animalia	Chordata	Mammalia
26	XP_023509869_1_FAM111A__Equus caballus	Animalia	Chordata	Mammalia
27	XP_021516908_1_FAM111A__Meriones unguiculatus	Animalia	Chordata	Mammalia
28	XP_016042106_1_FAM111A__Erinaceus europaeus	Animalia	Chordata	Mammalia
29	XP_023440630_1_FAM111A__Dasypus novemcinctus	Animalia	Chordata	Mammalia
30	XP_026901016_1_FAM111A__Acinonyx jubatus	Animalia	Chordata	Mammalia
31	XP_008269878_2_FAM111A__Oryctolagus cuniculus	Animalia	Chordata	Mammalia
32	XP_032977282_1_FAM111A__Rhinolophus ferrumequinum	Animalia	Chordata	Mammalia
33	XP_035557860_1_FAM111A__Canis lupus dingo	Animalia	Chordata	Mammalia
34	XP_015333485_1_FAM111A__Marmota marmota marmota	Animalia	Chordata	Mammalia
35	XP_010954641_1_FAM111A__Camelus bactrianus	Animalia	Chordata	Mammalia
36	XP_030743379_1_FAM111A__Echinops telfairi	Animalia	Chordata	Mammalia
37	XP_004777688_2_FAM111A__Mustela putorius furo	Animalia	Chordata	Mammalia
38	XP_021540545_1_FAM111A__Neomonachus schauinslandi	Animalia	Chordata	Mammalia
39	XP_042531914_1_FAM111A__Dipodomys spectabilis	Animalia	Chordata	Mammalia
40	XP_036916353_1_FAM111A__Sturnira hondurensis	Animalia	Chordata	Mammalia
41	XP_040859961_1_FAM111A__Ochotona curzoniae	Animalia	Chordata	Mammalia
42	XP_040495071_1_FAM111A__Ursus maritimus	Animalia	Chordata	Mammalia
43	XP_039716408_1_FAM111A__Pteropus giganteus	Animalia	Chordata	Mammalia
44	XP_039100952_1_FAM111A__Hyaena hyaena	Animalia	Chordata	Mammalia
45	XP_038620585_1_FAM111A__Tachyglossus aculeatus	Animalia	Chordata	Mammalia
46	XP_037855206_1_FAM111A__Chlorocebus sabaeus	Animalia	Chordata	Mammalia
47	XP_037583936_1_FAM111A__Cebus imitator	Animalia	Chordata	Mammalia
48	XP_037694257_1_FAM111A__Choloepus didactylus	Animalia	Chordata	Mammalia
49	XP_017496904_2_FAM111A__Manis javanica	Animalia	Chordata	Mammalia
50	XP_035297855_1_FAM111A__Cricetulus griseus	Animalia	Chordata	Mammalia
51	XP_036076262_1_FAM111A__Rousettus aegyptiacus	Animalia	Chordata	Mammalia
52	XP_019064345_1_FAM111A__Fukomys damarensis	Animalia	Chordata	Mammalia
53	XP_012408351_1_FAM111A__Sarcophilus harrisii	Animalia	Chordata	Mammalia
54	XP_031245667_1_FAM111A__Mastomys coucha	Animalia	Chordata	Mammalia
55	XP_029812739_1_FAM111A__Suricata suricatta	Animalia	Chordata	Mammalia
56	XP_006147458_1_FAM111A__Tupaia chinensis	Animalia	Chordata	Mammalia
57	XP_023363605_1_FAM111A__Otolemur garnettii	Animalia	Chordata	Mammalia
58	XP_008049362_1_FAM111A__Carlito syrichta	Animalia	Chordata	Mammalia
59	XP_012605444_1_FAM111A__Microcebus murinus	Animalia	Chordata	Mammalia
60	XP_020034280_1_FAM111A__Castor canadensis	Animalia	Chordata	Mammalia
61	JAB08556_1_FAM111A__Callithrix jacchus	Animalia	Chordata	Mammalia
62	KAG8505732_1_FAM111A__Galemys pyrenaicus	Animalia	Chordata	Mammalia
63	XP_023418384_1_FAM111A__Cavia porcellus	Animalia	Chordata	Mammalia
64	XP_040602950_1_FAM111A__Mesocricetus auratus	Animalia	Chordata	Mammalia
65	XP_036114863_1_FAM111A__Molossus molossus	Animalia	Chordata	Mammalia
66	XP_016819139_1_FAM111A__Cricetulus griseus	Animalia	Chordata	Mammalia
67	EPQ05186_1_FAM111A__Myotis brandtii	Animalia	Chordata	Mammalia
68	KAF6103271_1_FAM111A__Phyllostomus discolor	Animalia	Chordata	Mammalia
69	XP_034276185_1_FAM111A__Pantherophis guttatus	Animalia	Chordata	Reptilia
70	XP_034981947_1_FAM111A__Zootoca vivipara	Animalia	Chordata	Reptilia
71	XP_006263625_2_FAM111A__Alligator mississippiensis	Animalia	Chordata	Reptilia
72	XP_044276705_1_FAM111A__Varanus komodoensis	Animalia	Chordata	Reptilia
73	XP_039197197_1_FAM111A__Crotalus tigris	Animalia	Chordata	Reptilia
74	XP_033013789_1_FAM111A__Lacerta agilis	Animalia	Chordata	Reptilia
75	XP_032631786_1_FAM111A__Chelonoidis abingdonii	Animalia	Chordata	Reptilia
76	XP_015680508_1_FAM111A__Protobothrops mucrosquamatus	Animalia	Chordata	Reptilia
77	XP_028593932_1_FAM111A__Podarcis muralis	Animalia	Chordata	Reptilia
78	XP_026539572_1_FAM111A__Notechis scutatus	Animalia	Chordata	Reptilia
79	XP_020648066_1_FAM111A__Pogona vitticeps	Animalia	Chordata	Reptilia
80	KAG6925018_1_FAM111A__Chelydra serpentina	Animalia	Chordata	Reptilia
81	XP_043405087_1_FAM111A__Chelonia mydas	Animalia	Chordata	Reptilia
82	TFJ98506_1_FAM111A__Platysternon megacephalum	Animalia	Chordata	Reptilia
83	XP_014380065_1_FAM111A__Alligator sinensis	Animalia	Chordata	Reptilia
84	KXJ07592_1_FAM111A__Exaiptasia diaphana	Animalia	Cnidaria	Anthozoa
85	tr|A0A7D9LSX1_FAM111A__Paramuricea clavata	Animalia	Cnidaria	Octocorallia

## Sheet: Class Analysis
A/A	Class	Sample	%
1	Actinopterygii	24	28.2353
2	Mammalia	44	51.7647
3	Reptilia	15	17.6471
4	Anthozoa	1	1.17647
5	Octocorallia	1	1.17647
